# Supplementary material for: Structural Determination and Genetic Identification of the O-Antigen from an Escherichia coli Strain, LL004, Representing a Novel Serogroup
Source: Int J Mol Sci. 2021 Nov 25;22(23):12746. doi: 10.3390/ijms222312746 (PMC8657804; doi:10.3390/ijms222312746)
Supplement: Supplementary file 1 [file ijms-22-12746-s001.zip]

Archive with 13 entries (11 files):
- ijms-1395827-supplementary/
- ijms-1395827-supplementary/pictures for SI-LL004/
- ijms-1395827-supplementary/pictures for SI-LL004/Figure S1.jpg
- ijms-1395827-supplementary/pictures for SI-LL004/Figure S10.jpg
- ijms-1395827-supplementary/pictures for SI-LL004/Figure S11.jpg
- ijms-1395827-supplementary/pictures for SI-LL004/Figure S2.jpg
- ijms-1395827-supplementary/pictures for SI-LL004/Figure S3.jpg
- ijms-1395827-supplementary/pictures for SI-LL004/Figure S4.jpg
- ijms-1395827-supplementary/pictures for SI-LL004/Figure S5.jpg
- ijms-1395827-supplementary/pictures for SI-LL004/Figure S6.jpg
- ijms-1395827-supplementary/pictures for SI-LL004/Figure S7.jpg
- ijms-1395827-supplementary/pictures for SI-LL004/Figure S8.jpg
- ijms-1395827-supplementary/pictures for SI-LL004/Figure S9.jpg
